# Supplementary material for: Next generation thiazolyl ketone inhibitors of cytosolic phospholipase A2 α for targeted cancer therapy
Source: Nat Commun. 2025 Jan 2;16:164. doi: 10.1038/s41467-024-55536-9 (PMC11696576; doi:10.1038/s41467-024-55536-9)
Supplement: Supplementary file 7 — Source Data [file 41467_2024_55536_MOESM7_ESM.xlsx]

## Sheet: Table 1 Activity
Table 1- % inhibition at 0.091 mole fraction
	GK401	GK420	GK419	GK427	GK403	GK440	GK402	GK439	GK428	GK449
cPLA2	88.4494	97.2	54	98.4	95.1	99.5298	81.0127	96.0031	94.2	96.2382
	87.9747	99	48.2	97.4	95.6	100.47	75.7911	97.4138	94	97.6489
	89.557	97.9	47.8	98.1	95.4	100.94	80.9335	96.4734	94.4	98.5893
average	88.6603	98.0333	50	97.9667	95.3667	100.313	79.2458	96.6301	94.2	97.4922
stdev	0.811962	0.907377	3.46987	0.51316	0.251661	0.718272	2.99207	0.718272	0.2	1.18336
iPLA2	38.6014	0	0	7.5	34.7	0	58	68.4524	54	60.9127
	41.2141	0	0	3.9	33.6	0	59.9	68.254	54.3	73.4127
	39.4467	0	0	11	34.6	0	64.6	64.0873	52.4	66.8651
average	39.7541	0	0	7.46667	34.3	0	60.8333	66.9312	53.5667	67.0635
stdev	1.3332	0	0	3.55012	0.608276	0	3.39755	2.4649	1.02144	6.25236
sPLA2	45.9	48.2	33.4	39.7	27.6	34.0599	50.4	50.6812	28.3	51.7711
	47	42.9	22.4	45.1	34.9	29.1553	49.4	51.7711	44	56.1308
	45.4	48.2	31.7	46	33.6	29.1553	48.7	57.4932	36.9	51.2262
average	46.1	46.4333	29.1667	43.6	32.0333	30.7902	49.5	53.3152	36.4	53.0427
stdev	0.818535	3.05996	5.92143	3.40735	3.89401	2.83169	0.8544	3.65908	7.86193	2.68822
Table 1- Xi50
Log [inhibitor] (mole%)
		GK420		GK427	GK403	GK440		GK439	GK428	GK449
-1		99		98.4	96.4	102.2		98.3658	94.2	96.6
		97.4		97.4	94.2	99.7		97.4319	94	96.9
		99.7		98.1	95.6	102.2		96.2646	94.4	97.9
		99		97.2	95.9				94.7
-1.1		98.9		97.8	95.8				91.9
		97		96.1	94.7				91.7
-1.22185		98.4		96.8	96.9	99.7		96.2646	92.3	95.4
		97.3		96	94.9	97.8		96.4981	91.7	95.6
		97.7		97.3	96.7	99.7		94.6304	91.1	95
		98.3		95.6	93.8				87.6
-1.4		96.2		94.9	93.5				87
		97.1		96.9	96.1				89.7
-1.69897		94.7		93.9	89.5	94.3		87.393	82.2	90.3
		92.7		92.8	90.3	95.7		88.0934	78.4	86.7
		93.9		92.6	92.1	97.6		87.6265	80.4	88.9
		88.2		89.3	83.2				67.5
-2		85.7		89.2	83.3				68.8
		84.6		88	85.2				65.1
-2.30103		79.1		84	74.4	80.9		75.7198	53.1	68.8
		79.3		85.1	76.6	82.2		69.6498	50.6	78.6
		78		81.9	74.8	84.9		67.5486	48.6	69.2
		67.9		67.4	62.4				37
-2.6		67.3		72.8	63				25.5
		62.1		68.5	61.2				31.2
-3		38.9		51.4	43.8	68.7		32.9961	10.6	41
		40.4		58.5	41.7	55.5		32.9961	13.1	42
		34.6		59.5	37.8	35.6		35.5642	7.1	39.1
		36.1		49.5	31.2
-3.3		35.7		43.9	26
		28.7		46.9	14.7
-3.60206		18.2		38.9		30.5		14.5525		32
		21.2		31.7		12.7		22.4903		24.7
		20.5		39.8		15.4		29.0272		19.6
		12.6		23.8
-4		17.7		24.4
		19.4		18.3
-4.30103		12.6		14.1		-2.7		18.5214		18.6
		15.9		20.8		31.5		15.7198		27.3
		5.7		14.1		-12.1		26.6926		20.2
		0.5		22.6
-4.6		10.2		16.7
		1		16.9
-5		7.9		12.1		-5.1		19.6887		2.9
		13.8		28.2		11.3		8.01556		4.8
		1.8		14.7		24.3		16.1868		-0.7
				16.1
-5.3				14.9
				16.7
-5.60206				17.2		-8.1		7.31518		5
				19.8		-3.2		15.7198		2.5
				22.4		6.2		15.0195		7.6
				18.1
-6				17.1
				16
Xi50		0.0016		0.001	0.0014	0.00104		0.002901	0.0038	0.001711
stdev		0.0002		0.0001	0.0001	0.0001		0.0004	0.0001	0.0005

## Sheet: Table 1 plasma stability
Table 1 plasma stability
Compound	4h (%)	25h (%)
GK470	58.2	n/a
	63	10.5
	60.5	10.6
GK401	65.9	n/a
	74	16.8
	67.2	15.7
GK402	79.3	47
	79.5	46
	80.3	48.8
GK403	32.3
	n/a
	10.6
		20h (%)
GK419	82.6	53.1
	81.4	52.3
GK420	64.7	19.1
	61.9	17
GK427	59	0
	63.5	16.1
GK428	36.5	2.1
	35.3	1.2
		24h39min (%)
GK449	58.4	16.1
	67.6	20.6
GK440	20.1	0.5
	22.4	1.3
GK439	55.1	10.7
	64.7	14.8

## Sheet: Table 2
Table 2 (% inhibition of stimulated AA release)
Concentration (µM)	GK470				GK401				GK420				GK419				GK427				GK403				GK440				GK402				GK439				GK428				GK449
5	109.97	105	107.21	94.17	92.14	83.12	89.8	99.4	112.68	119.36	103.28	116.15	98.65	99.61	98.35	63.6	84.02	90.15	92.25	90.43	100.7	83.19	96.79	91.92	121.05	107.56	129.55	117.95	36.67	31.01	44.57		116.31	98.88	99.59	96.75	51.1	33.6	14.73	37.63	92.05	77.81	56.83	101.84
1	62.7	71.51	64.93	67.46	49.75	46.19	56.11	60.73	110.97	102.49	78.04	96.65	51.4	93.19	85.38	54.33	55.81	49.86	62.69	55.81	71.06	44.35	48.83	61.77	90.01	77.97	89.75	95.95	18.46	17.63	31.62		95.13	73.24	73.33	76.5	17.3	4.11	8.14	18.84	47.16	43.5	67.91	74.94
0.2	11.2	24.55	57.46	50.18	23.49	44.31	23.09	42.93	89.01	55.97	44.95	68.85	23.74	36.06	29.89	8.79	26.38	24.46	29.82	29.25	11.19	-0.79	22.56	22.92	52.34	48.93	32.32	54.12	6.56	7.69	18.19		39.77	13.25	29.88	48.17	5.86	-31.46	2.89	15.93	16.56	7.46	9.46	46.5
0	0	0	0	0	0	0	0	0	0	0	0	0	0	0	0	0	0	0	0	0	0	0	0	0	0	0	0	0	0	0	0		0	0	0	0	0	0	0	0	0	0	0	0
EC50 values
[Agonist] vs. Response (three parameters)
Best-fit values	GK470	GK401	GK420	GK419	GK427	GK403	GK440	GK402	GK439	GK428	GK449
EC50	0.3848	0.6295	0.09426	0.4951	0.6714	0.7933	0.1839	6.696	0.3246	9.344	0.7829
logEC50	-0.4148	-0.201	-1.026	-0.3053	-0.173	-0.1006	-0.7355	0.8258	-0.4887	0.9705	-0.1063
95% CI (profile likelihood)
EC50	0.2505 to 0.5827	0.4480 to 0.8782	0.04535 to 0.1636	0.3121 to 0.7793	0.5772 to 0.7803	0.5870 to 1.070	0.1082 to 0.2951	4.400 to 10.67	0.2255 to 0.4614	5.724 to 17.07	0.4850 to 1.263
logEC50	-0.6012 to -0.2346	-0.3487 to -0.05640	-1.343 to -0.7861	-0.5057 to -0.1083	-0.2387 to -0.1078	-0.2314 to 0.02955	-0.9659 to -0.5300	0.6435 to 1.028	-0.6468 to -0.3359	0.7577 to 1.232	-0.3143 to 0.1014
Goodness of Fit
Degrees of Freedom	15	15	15	15	15	15	15	11	15	15	15
R squared	0.9112	0.9273	0.9105	0.8776	0.984	0.9405	0.9107	0.6766	0.9348	0.5953	0.8478

## Sheet: Fig3
Figure 3a
WHOLE BLOOD eicosanoid levels in pmol/ml																				WHOLE BLOOD eicosanoid levels in pg/ml
	control				GK420 30 uM+LPS				GK420 10 uM+LPS				GK420 3 uM+LPS				ATK 10 uM+LPS				Indo 1 uM+LPS				LPS				LPS+AA				GK420 10 uM+LPS+AA				ATK 10 uM+LPS+AA				Indo 1 uM+LPS+AA
PGE2	0.05	0.05	0.05	0.05	0.05	0.4	0.1	0.1	0.1	1.7	0.3	0.7	0.2	2.5	0.7	0.9	0.1	2.4	0.5	1.1	0.05	0.05	0.05	0.05	0.7	4.3	1	1.8	13.8	22	9.3	19.5	11.8	18.9	15.6	18.2	16.3	19.3	11.3	11.2	11.3	12.8	10.1	11.1
TxB2	0.05	0.05	1	0.05	0.2	3.4	1.2	1.5	0.8	8.4	1.9	2.9	1	10.1	3.2	4.5	1.2	9.9	2.1	3.4	0.05	0.05	0.05	0.1	2.4	13.1	5.1	5.2	19.6	31.6	30.2	20.8	14.6	27.5	24.1	18.1	13.1	35.6	22.8	21.1	1.2	1.6	1	1.2
15-HETE	0.15	0.4	0.3	0.2	0.31	0.35	0.31	0.42	0.31	0.65	0.26	0.51	0.23	1.1	0.41	0.42	0.26	1.13	0.31	0.48	0.16	0.77	0.18	0.15	0.37	1.17	0.55	0.67	65.72	63.71	70.71	72.57	68.15	72.88	78.71	78.11	74.26	68.85	74.36	63.52	61.7	75.64	71.47	74.74
Figure 3b
PBMCs: eicosanoid levels in pg/ml
	unstimulated				vehicle				GK420 0.5 µM				GK420 1 µM				GK420 2.5 µM				GK420 5 µM				GK420 10 µM				Celecoxib 5 µM				Naproxen 5 µM				NDGA 5 µM
PGE2	115.6	54.6	20.2	59.9	470.3	242.6	54.2	537.2	309	169.2	38.5	267.8	247.2	134.2	36.8	244.2	238.2	102.2	66	196.8	149.4	71.6	38.8	141.2	129	52.7	30.5	67	146.1	36.8	25.1	59.9	99.6	53.1	27.7	49.6	307.5	191.3	70.7	334.8
TxB2	3695	1227.9	353.2	1975.1	16052.8	10803.6	1764.1	14685.3	13753.8	8408.2	1252.3	13129.8	11110.6	8481.1	1330.2	14838.7	7528.6	7919.2	1078.1	10138.3	4591	3235.3	764.8	7035.5	2621.7	1488.5	633.4	3277.7	2358.3	690.2	212.9	1753.1	2252.6	716	281.3	1975.1	14617	11007	1627.4	14685.3
LTB4	63.3	77.6	74.7	59	1637.3	1103.7	1605	759.9	605.5	429.9	749.3	255.6	370.9	289.7	718.4	239.1	144.2	219	387.5	190	107.5	125.8	244.5	111.7	64.7	93.8	115.3	64.3	120.7	156.9	348.2	111.7	580.9	678	1105.1	392.2	125.8	134	192.1	116.5

## Sheet: Fig 5c
Figure 5c
AVX420				AVX235				AVX002
Gene set	Enrichment Score	p-value		Gene set	Enrichment Score	p-value		Gene set	Enrichment Score	p-value
STK33_DN	0.36	0.00011		GCNP_SHH_UP_LATEV1_UP	0.41	0.00011		MTOR_UP.N4.V1_DN	0.35	0.0008
E2F1_UP.v1_UP	0.42	0.00011		MTOR_UP.N4.V1_DN	0.39	0.00011		CAHOY_NEURONAL	0.41	0.00086
GCNP_SHH_UP_LATEV1_UP	0.46	0.00011		MYC_UP.V1_UP	0.37	0.0012		STK33_DN	0.3	0.0061
HOXA9_DN.V1_DN	0.4	0.00011		JAK2_DN.V1_DN	0.38	0.0019		KRAS.BREAST_UP.V1_DN	0.34	0.0063
MTOR_UP.N4.V1_DN	0.51	0.00011		PRC2_EZH2_UP.V1_UP	0.35	0.002		PRC1_BMI_UP.V1_DN	0.33	0.0067
E2F3_U.V1_UP	0.41	0.00011		PRC2_SUZ12_UP.V1_UP	0.32	0.015		ATM_DN.V1_DN	0.33	0.013
GCNP_SHH_UP_EARLYV1_UP	0.41	0.00012						PRC2_SUZ12_UP.V1_UP	0.31	0.013
RB_P107_DN.V1_UP	0.43	0.00012						RELA_DN.V1_DN	0.33	0.013
PRC2_EZH2_UP.V1_UP	0.38	0.00023						ALK_DN.V1_DN	0.33	0.013
STK33_NOMO_DN	0.33	0.00043						KRAS.300_UP.V1_UP	0.33	0.016
JAK2_DN.V1_DN	0.39	0.0011						KRAS.AMP.LUNG_UP.V1_DN	0.32	0.017
CSR_EARLY_UP.V1_DN	0.35	0.0057						KRAS.KIDNEY_UP.V1_UP	0.32	0.023
CSR_LATE_UP.V1_UP	0.33	0.0132						KRAS.600_UP.V1_UP	0.28	0.028
PRC2_SUZ12_UP.V1_UP	0.31	0.023						BRCA1_DN.V1_UP	0.32	0.029
BRCA1_DN.v1_DN	0.33	0.027						KRAS.AMP.LUNG_UP.V1_UP	0.32	0.032
RPS14_DN.v1_DN	0.33	0.034						KRAS.LUNG_UP.V1_UP	0.31	0.034
ESC_V6.5_UP_EARLY.v1_UP	0.31	0.044						STK33_NOMO_DN	0.28	0.034
SNF5_DN.v1_UP	0.3	0.045						DCA_UP.V1_UP	0.3	0.036
VEGF_A_UP.V1_DN	0.3	0.046						KRAS.600.LUNG.BREAST_UP.V1_DN	0.27	0.044
PRC2_EED_UP.V1_DN	0.29	0.056						CTIP_DN.V1_UP	0.31	0.045

## Sheet: Fig6
Figure 6a
gene set	Overlapping gene count	FDR q-value
NFE2L2.V2	12	2.19e-08
GOBP_OLEFINIC_COMPOUND_METABOLIC_PROCESS	8	3.32e-07
GOBP_UNSATURATED_FATTY_ACID_METABOLIC_PROCESS	7	8.02e-07
MEK_UP.V1_UP	8	8.02e-07
GOBP_ICOSANOID_METABOLIC_PROCESS	7	1.05e-06
GOBP_APOPTOTIC_PROCESS	16	1.01e-05
GOBP_LIPID_METABOLIC_PROCESS	14	1.01e-05
GOBP_PROSTANOID_METABOLIC_PROCESS	5	1.09e-05
GOBP_SMALL_MOLECULE_METABOLIC_PROCESS	15	2.91e-05
GOBP_HORMONE_METABOLIC_PROCESS	7	4.28e-05
Figure 6b
CCRF-CEM.
Concentration (µM)	AVX420 24H_rep1	AVX420 24H_rep2	AVX420 24H_rep3	AVX420 48H_rep1	AVX420 48H_rep2	AVX420 48H_rep3	AVX420 72H_rep1	AVX420 72H_rep2	AVX420 72H_rep3
0	100	100	100	100	100	100	100	100	100
0.007	98.3569	100.15	93.1666	94.2313	89.0394	93.9124	82.3886	82.5867	94.099
0.015	98.0395	96.4999	89.7713	95.0317	88.3261	96.9242	78.475	80.7637	87.89
0.031	97.8055	99.0156	92.1115	88.8763	86.6093	93.2051	75.8875	75.6159	86.7368
0.062	97.9192	103.001	95.8186	84.7972	83.8182	88.5735	67.3767	68.2838	69.6609
0.125	87.987	88.8686	82.6721	66.7125	67.312	67.7934	39.9747	44.5976	46.2318
0.25	68.0303	69.4836	64.6388	41.4627	37.3725	43.3178	21.1938	16.4956	23.7673
0.5	49.2028	42.4456	39.486	17.4878	16.9266	19.0794	7.01921	5.44471	9.60708
1	26.7481	22.9444	21.3445	8.60184	9.76382	9.21455	3.37894	3.13537	4.53247
2	14.1531	11.4195	10.6233	4.16112	3.10645	2.05554	1.02941	0.964854	1.12792
4	3.93449	1.35111	1.2569	1.18594	0.462126	0.347687		0.213735	0.147198
Jurkat E6.1.
Concentration (µM)	AVX420 24H_rep1	AVX420 24H_rep2	AVX420 24H_rep3	AVX420 48H_rep1	AVX420 48H_rep2	AVX420 48H_rep3	AVX420 72H_rep1	AVX420 72H_rep2	AVX420 72H_rep3
0	100	100	100	100	100	100	100	100	100
0.007	102	98	97	101	98	97	100	99	98
0.015	96	99	96	99	98	97	97	100	96
0.031	99	95	96	100	98	98	90	95	91
0.062	103	101	94	104	93	91	87	98	84
0.125	101	101	94	104	93	91	87	98	84
0.25	90	77	80	81	79	73	70	76	61
0.5	51	41	43	39	34	34	31	30	21
1	28	19	21	16	14	13	10	8	5
2	16	9	10	9	7	7	5	4	2
4	5	2	3	5	3	3	3	2	1
Figure 6c
	PI Negative								PI Positive
AVX420 (µM)	rep1	rep2	rep3	rep4	rep5	rep6	rep7	rep8	rep1	rep2	rep3	rep5	rep5	rep6	rep7	rep8
0	95	98	96	97	92	90	97	96	5	2	4	3	8	10	3	4
0.5	97	98	96	97	91	89	97	96	3	2	4	3	9	11	3	4
1	96	98	96	97	91	89	97	96	4	2	4	3	9	11	3	4
2	96	98	95	96	91	89	97	96	4	2	5	4	9	11	3	4
4	97	98	95	96	90	89	97	94	3	2	5	4	10	11	3	6
8	96	98	94	94	90	87	95	93	4	2	6	6	10	13	5	7
16	96	98	94	94	90	84	94	91	4	2	6	6	10	16	6	9
32	92	94	89	91	90				8	6	11	9	10
Staurospaurine	26	19							74	81
Figure 6d
CCRF-CEM
		0.5 µM AVX420			1 µM AVX420			0.06 µM RSL-3			0.06 µM ML-210
	Control	VEH	GSH	NAC	VEH	GSH	NAC	VEH	GSH	NAC	VEH	GSH	NAC	GSH	NAC
rep1	100	52.0807	88.6063	88.9945	37.3283	89.0788	87.5041	29	98	101.808	18	105.563	103.201	91.4457	90.65
rep2	100	55.915	91.9108	88.0549	41.3267	96.5606	83.3318	32	99	95.6282	22	110.831	93.678	96.1342	82.5893
rep3	100	50.2891	96.427	93.317	38.0907	96.2504	88.1055	36	95	73.7199	26	94.0075	76.2091	99	89.9378
Jurkat cells
		0.5 µM AVX420			1 µM AVX420			0.06 µM RSL-3
	Control	VEH	GSH	NAC	VEH	GSH	NAC	VEH	GSH	NAC	GSH	NAC
rep1	100	50	84	73	34	80	83	40	95	87	97	89
rep2	100	46	81	81	31	86	70	34	94	85	96	93
rep3	100	55	91	77	21	88	73	26	84	77	97	87
Figure 6e
CCRF-CEM	CTRL			AVX420
	rep1	rep2	rep3	rep1	rep2	rep3
CTRL	973590,466666667	637392,333333333	677030,5	581775,7	216853	224282
EIC-mix	872635,366666667	659849,666666667	665341	485064,7	249069	241082,5
AA-1	846644,033333333	824265,666666667	673546,5	274957,366666667	255180	246807
AA-5	927085,7	753657,333333333	655816,5	345636,033333333	140847,666666667	196561,5
AA-10	862846,7	802148,333333333	667006,5	235916,366666667	142466,666666667	211551,5
AA-20	903682,366666667	709873,666666667	638998,5	163931,7	77025,3333333333	127238,5
AA-100	925589,000333333	600588	592437,5	160496,000333333	15872,6666666667	18779,5
Jurkat E6.1	CTRL			AVX420
	rep1	rep2	rep3	rep1	rep2	rep3
CTRL	940222,333333333	864499,8	805100,5	769234,333333333	548648,133333333	282780,5
EIC-mix	892624,666666667	862832,466666667	728677,5	754245	588041,466666667	354441,5
AA-1	945477,333333333	910583,466666667	794162,5	616286	661782,466666667	325285
AA-5	896908,333333333	842500,133333333	777643	488353,666666667	359986,8	238055,5
AA-10	858625	837920,133333333	768078,5	295791	298041,133333333	261680,5
AA-20	835050	861305,466666667	719180	155455,666666667	101645,476666667	137284
AA-100	833942	457373,833	348108	157428	4377,83333	11889
Figure 6f
CCRF-CEM	ROS Negative Cells						ROS Positive Cells
Compound (µM)	rep1	rep2	rep3	rep4	rep5	rep6	rep1	rep2	rep3	rep4	rep5	rep6
Control	97	95	99	94	98	95	3	5	1	6	2	5
AVX420-0.25	70	65	71	61			30	35	29	39
AVX420-0.5	34	29	29	30	32	33	66	71	71	70	68	67
AVX420-1	13	15	12	11			87	85	88	89
AVX420-2	8	6	9	10			92	94	91	90
H2O2	1	3	4	7	6		99	97	96	93	94
RSL-3	4	10	9	10	1		96	90	91	90	99
Dox	85	89	88				15	11	12
Jurkat E6.1	ROS Negative Cells				ROS Positive Cells
Compound (µM)	rep1	rep2	rep3	rep4	rep1	rep2	rep3	rep4
Control	95	96	95	95	5	4	5	5
AVX420 (0.25)	78	75	60	66	22	25	40	34
AVX420 (0.5)	46	45	51	46	54	55	49	54
AVX420 (1)	19	21	30	22	81	79	70	78
AVX420 (2)	5	7	11	8	95	93	89	92
H2O2	11	13	14	9	89	87	86	91
RSL-3	23	20	15	16	77	80	85	84
Figure 6g
	ROS Negative Cells			ROS Positive Cells
Compound	rep1	rep2	rep3	rep1	rep2	rep3
Control	97	92	96	3	8	4
AVX420	55	48	61	45	52	39
AVX002	73	62	52	27	38	48
AACOCF3	48	58	56	52	42	44
H2O2	1	5	1	99	95	99
Figure 6h
	Mean	SD	N
NTC-sh (72 hours)	22,00055	1,776228	2
cPLA2-sh (72 hours)	6,946321	3,018346	2
NTC-sh (96 hours)	15,04899	6,540145	2
cPLA2-sh (96 hours)	11,16268	3,793302	2
Figure 6i
	GFP positive cells		ROS positive cells		ROS positive cells
	NTC-sh	cPLA2-sh	NTC-sh	cPLA2-sh	NTC-sh	cPLA2-sh
rep1	5.1	0.75	3.9	5.2
rep2	11.9	3.5	4.2	8.5	9.9	38.7
rep3	13.8	5.4	8.3	14.9	35	43
rep4	4.1	2.3	1.79	8.6	19.4	30
mean	8.725	2.9875	4.5475	9.3	21.4333	37.2333
SD	4.84312	1.96315	2.72183	4.0538	12.6729	6.62294

## Sheet: Fig7b
Figure 7b
Oncogenic gene sets		Overlapping gene count	FDR q-value
MTOR_UP.N4.V1_UP		15	4,54e-019
BMI1_DN_MEL18_DN.V1_UP		10	4,22e-012
NFE2L2.V2		12	8,92e-010
ALK_DN.V1_UP		6	0,00000571
LTE2_UP.V1_DN		6	0,0000308
PTEN_DN.V2_UP		5	0,000104
STK33_UP		6	0,0002
EGFR_UP.V1_UP		5	0,000375
CAMP_UP.V1_UP		5	0,000406
MEL18_DN.V1_UP		4	0,0015
Transcriptin factor target (C3) gene sets		Overlapping gene count	FDR q-value
MAFG_TARGET_GENES		22	2,63e-010
HES2_TARGET_GENES		17	6,72e-008
TGANNYRGCA_TCF11MAFG_01		8	0,0000144
NFE2L1_TARGET_GENES		16	0,0000148
ZNF766_TARGET_GENES		13	0,0000162
DLX6_TARGET_GENES		9	0,000113
ATXN7L3_TARGET_GENES		9	0,000289
HMG20B_TARGET_GENES		14	0,000361
AP1_Q6_01		6	0,0006
DMRT1_TARGET_GENES		7	0,0006

## Sheet: Table 3
Table 3
deseq_metrics
Ensembl ID	Gene name	baseMean	log2(fold change)	log2(SE)	P-value	Adjusted p-value	Up/downregulated
ENSG00000111981.5	ULBP1	127.19	1.2	0.25	1.76E-06	5.06E-04	Upregulated
ENSG00000122224.18	LY9	156.72	1.05	0.23	7.65E-06	1.81E-03	Upregulated
ENSG00000128165.9	ADM2	242	1.49	0.2	1.12E-13	1.65E-10	Upregulated
ENSG00000128965.13	CHAC1	435.02	2.25	0.17	6.13E-42	8.12E-38	Upregulated
ENSG00000130766.5	SESN2	663.11	1.59	0.14	4.63E-32	3.07E-28	Upregulated
ENSG00000137693.14	YAP1	239.62	1.04	0.23	3.54E-06	9.19E-04	Upregulated
ENSG00000147852.17	VLDLR	317.63	1.27	0.17	2.78E-13	3.68E-10	Upregulated
ENSG00000151012.13	SLC7A11	1046.44	1.57	0.28	1.99E-08	9.03E-06	Upregulated
ENSG00000162772.17	ATF3	380.38	1.05	0.16	2.50E-11	2.20E-08	Upregulated
ENSG00000166123.14	GPT2	156.73	1.24	0.23	9.77E-08	3.60E-05	Upregulated
ENSG00000175197.13	DDIT3	796.49	1.15	0.12	3.40E-22	1.13E-18	Upregulated
ENSG00000196517.13	SLC6A9	189.65	1.25	0.21	5.75E-09	2.93E-06	Upregulated
ENSG00000231721.8	LINC-PINT	369.96	1.34	0.17	1.30E-14	2.15E-11	Upregulated
ENSG00000235513.2	L3MBTL2-AS1	50.84	2.13	0.41	2.63E-07	8.90E-05	Upregulated
ENSG00000236404.12	VLDLR-AS1	221.88	1.02	0.19	1.54E-07	5.37E-05	Upregulated
ENSG00000260498.7	ENSG00000260498	67.17	1.44	0.35	3.36E-05	6.37E-03	Upregulated

## Sheet: FigS1
Figure S1a
	LTB4	LTB4	LTB4	LTB4	12-HETE	12-HETE	12-HETE	12-HETE	5-HETE	5-HETE	5-HETE	5-HETE	11,12-EET	11,12-EET	11,12-EET	11,12-EET
	rep1	rep2	rep3	rep4	rep1	rep2	rep3	rep4	rep1	rep2	rep3	rep4	rep1	rep2	rep3	rep4
LPS	0.05	0.05	0.05	0.05	2.3	6	5.7	5.7	0.32	0.37	0.35	0.44	0.05	0.05	0.05	0.05
LPS+AA	0.7	0.8	0.8	0.6	85.4	113	108.4	94.6	51.48	61.21	41.34	55.93	10.7	11.88	10.2	12.34
AVX420 10 uM+LPS+AA	0.6	0.8	0.6	0.6	73	139.7	83.5	77.9	71.56	59.11	60.82	63.51	12.46	11.85	10.02	12.34
ATK 10 uM+LPS+AA	0.7	0.6	0.8	0.5	131.5	102.1	99.1	71.1	63.64	62.15	48.84	43.16	12.43	12.11	11.23	10.37
Indo 1 uM+LPS+AA	0.4	0.7	0.5	0.5	64.2	109.5	89.5	60.3	44.17	68.97	43.93	45.12	9.56	11.87	10.26	11.6
Figure S1b
		6-Keto PGF1a	6-Keto PGF1a	12-HETE	12-HETE	12-HETE
		rep1	rep2	rep1	rep2	rep3
	Unstimulated Control	7	6.6	68042.9	12896.7	43770.8
	Stimulated control (A23187)	30.6	29.1	148952	113399	274370
	GK420 0.5 µM	21.6	26.4	158770	81857.1	165260
	GK420 1 µM	16.6	27.5	143375	69181.2	141687
	GK420 2.5 µM	15.1	17.9	132881	69181.2	152897
	GK420 5 µM	16.9	21.1	58800.4	66734	143843
	GK420 10 µM	0.4	6.2	59518.5	136086	113747
	Celecoxib 5 µM	2	7.1	70580.8	159552	246361
	Naproxen 5 µM	2.3	10.2	143375	153786	372674
	NDGA 5 µM	23.4	36.1	69724.1	75249.5	44247.8

## Sheet: FigS4
Figure S4
	IC50 (nm)	IC50 (nm)	IC50 (nm)
Cell line	AVX002	AVX235	AVX420
769-P	7739.82	19550.2	27461.4
786-O	11248.3	13554.6	13596.6
A-172	17772.1	19891.4	20302.6
A-204	14219.1	13869.2	22574.6
A375	15505	16131.6	17213.4
A388	8193.5	14456.1	16751
A-427	4714.88	11669.2	11945.1
A-498	12201.9	24910	24264.8
A-549	11423.6	19142.9	23765.1
A-704	>100000	>100000	>100000
ACHN	9504.71	21060.2	15884.5
AN3 CA	7968.08	18300.7	11444.4
AsPC-1	9815.23	14848	25281.1
AU-565	7679.88	12161.4	14577.5
BT-20	13711.2	29815.1	33597.1
BT-549	15253.5	22729.9	15201.4
BxPC-3	10665.7	19082	19256.2
C-33 A	11374.7	14635.8	1739.14
CAL 27	9964.04	17106.3	15700.8
CCRF-CEM	5745.07	11738	707.553
COLO 205	7236.44	18519.2	22326.6
COLO 829	12212.4	16783.6	17320.8
Daoy	8413.88	15884.9	13570.2
DLD-1	11695.8	13789	13813.8
DoTc2 4510	6868.91	16692.4	18085.2
DU 145	14687.9	19316.4	25324.3
FaDu	13402.4	16087.1	25713.4
HCT 116	12183.4	15931.9	16039.9
HCT-15	5466.98	11989.2	11355.4
Hs 578T	9073.56	13735.6	14654
J82	10488.3	15807.1	19243.3
Jurkat E6.1	5769	12489.1	569.236
K-562	7571.41	10870.3	15333.5
KU812	5442.18	10434.1	9134.34
LNCaP FGC	>10000	>100000	91733.6
LoVo	8113.25	19282.6	16575.9
LS 174T	8690.13	13007	20320.1
MCF7	11090.1	12690.9	14693.6
MeWo	12532.9	17276.7	19474.1
MG-63	11569.7	20423.1	22723.3
MIA PaCa-2	7738.27	10909.9	13067.7
MOLT-4	9674.81	11949.5	4069.18
NCI-H460	15416.4	22473.5	32450.3
NCI-H82	11275.9	13705.7	4839.14
OVCAR-3	9816.81	14269.5	13667.5
PA-1	5809.3	11561.7	2883.18
RKO	7995.24	8871.6	10080.1
RPMI-7951	8133.19	16243.8	14070.6
RT4	14386.4	16452.6	33362.3
SHP-77	4985.07	11889.9	13757
SJCRH30	11861.6	18425.7	16634.9
SK-N-AS	11245.2	19049.2	14232.9
SK-N-FI	9599.79	17481.8	20026.6
SNU-C2B	6006.81	14682	19333.6
SR	4550.67	13786.1	12475.9
SUP-T1	11009.1	12453.6	17900
SW48	20553.4	19931.2	22610
SW480	5984.85	13512	14344.5
SW620	11912.4	18083.1	20044.8
SW948	12024.8	17413	21088.5
T24	9393.29	12279.4	14698.8
T98G	18541.1	28441	42409.6
TT	6981.71	21843.7	27651.2
U-2 OS	8389.62	17684.8	8005.22
U-87 MG	11377.8	16975.6	20345.7
VA-ES-BJ	8309.93	19628.4	23020.4

[truncated: 7 more sheets: FigS6, FigS7, FigS8, FigS9, Table S6, Sheet1, Sheet2]
